# Supplementary material for: Graph of graphs analysis for multiplexed data with application to imaging mass cytometry
Source: PLoS Comput Biol. 2021 Mar 29;17(3):e1008741. doi: 10.1371/journal.pcbi.1008741 (PMC8032202; doi:10.1371/journal.pcbi.1008741)
Supplement: S1 Matlab Code — The folder consists of a text file (readme.txt) and three Matlab scripts demonstrating the three simulations in Localization toy problem. (ZIP) [file pcbi.1008741.s009.zip]

Archive with 12 entries (11 files):
- S1_Matlab_code/
- __MACOSX/._S1_Matlab_code
- S1_Matlab_code/.DS_Store
- __MACOSX/S1_Matlab_code/._.DS_Store
- S1_Matlab_code/Localization_Simulation_1.m
- __MACOSX/S1_Matlab_code/._Localization_Simulation_1.m
- S1_Matlab_code/Localization_Simulation_2.m
- __MACOSX/S1_Matlab_code/._Localization_Simulation_2.m
- S1_Matlab_code/Localization_Simulation_3.m
- __MACOSX/S1_Matlab_code/._Localization_Simulation_3.m
- S1_Matlab_code/readme.txt
- __MACOSX/S1_Matlab_code/._readme.txt
