# Supplementary material for: Graph of graphs analysis for multiplexed data with application to imaging mass cytometry
Source: PLoS Comput Biol. 2021 Mar 29;17(3):e1008741. doi: 10.1371/journal.pcbi.1008741 (PMC8032202; doi:10.1371/journal.pcbi.1008741)
Supplement: S1 Matlab Code — The folder consists of a text file (readme.txt) and three Matlab scripts demonstrating the three simulations in Localization toy problem. (ZIP) [file pcbi.1008741.s009.zip › S1_Matlab_code/readme.txt]

MATLAB code implementation of localization toy problem from: Y.-W. E. Lin, T. Shnitzer, R. Talmon, F. Villarroel-Espindola, S. Desai, K. Schalper, and Y. Kluger, "Graph of graphs analysis for multiplexed data with application to imaging mass cytometry", PLOS Computational Biology

Localization_Simulation_1.m generates the results for Simulation 1 in the paper
Localization_Simulation_2.m produces the figures for Simulation 2 in the paper
Localization_Simulation_3.m creates the plots for Simulation 3 in the paper
